# Supplementary material for: Nucleic Acid-Sensing and Interferon-Inducible Pathways Show Differential Methylation in MZ Twins Discordant for Lupus and Overexpression in Independent Lupus Samples: Implications for Pathogenic Mechanism and Drug Targeting
Source: Genes (Basel). 2021 Nov 26;12(12):1898. doi: 10.3390/genes12121898 (PMC8701117; doi:10.3390/genes12121898)
Supplement: Supplementary file 1 [file genes-12-01898-s001.zip]

Archive with 3 entries (3 files):
- Additional_File_1.pdf
- Additional_File_2.pdf
- genes-1463577-Figure S1-2 and Table S1-4.pdf
